# Supplementary material for: Study of Cannabis Oils Obtained from Three Varieties of C. sativa and by Two Different Extraction Methods: Phytochemical Characterization and Biological Activities
Source: Plants (Basel). 2023 Apr 26;12(9):1772. doi: 10.3390/plants12091772 (PMC10180737; doi:10.3390/plants12091772)
Supplement: Supplementary file 1 [file plants-12-01772-s001.zip]

Archive with 1 entries (1 files):
- plants-2374404-supplementary.pdf
